# Supplementary material for: Inflorescence development in female cannabis plants is mediated by photoperiod and gibberellin
Source: Hortic Res. 2024 Sep 3;11(11):uhae245. doi: 10.1093/hr/uhae245 (PMC11560369; doi:10.1093/hr/uhae245)
Supplement: Web_Material_uhae245 [file web_material_uhae245.zip]

Archive with 1 entries (1 files):
- Sup Table and Figures.pdf
